# Supplementary material for: Distinguishing early from late mild cognitive impairment: a multi-level analysis of regional morphometry and KLS-derived network topology
Source: Front Aging Neurosci. 2026 Mar 11;18:1730305. doi: 10.3389/fnagi.2026.1730305 (PMC13012939; doi:10.3389/fnagi.2026.1730305)
Supplement: Supplementary file 2 [file Table_1.xlsx]

## Sheet: Supplementary Table S1
Table S1. Baseline Characteristics and Post-Hoc Analyses of Three Groups (CN, EMCI, LMCI)
Variable	CN (N=67)	EMCI (N=83)	LMCI (N=58)	Statistic	P_Value_Overall	P_CN_vs_EMCI	P_CN_vs_LMCI	P_EMCI_vs_LMCI
MOCA	26.28 ± 2.56	23.69 ± 3.22	21.64 ± 3.16	F=37.73	<0.001	<0.001	<0.001	<0.001
EDUCATE	16.76 ± 2.58	16.35 ± 2.76	16.67 ± 2.66	F=0.49	0.610
FFLUENCY	15.90 ± 4.43	14.57 ± 4.84	14.14 ± 4.36	F=2.60	0.076
MMSE	30.00 [29.00, 30.00]	29.00 [28.00, 30.00]	28.00 [26.00, 29.00]	H=46.20	<0.001	<0.001	<0.001	0.006
ADAS.COG	6.00 [3.33, 7.50]	8.00 [6.00, 9.84]	11.16 [9.33, 14.33]	H=61.45	<0.001	<0.001	<0.001	<0.001
ADAS13	8.62 ± 4.51	13.56 ± 5.06	20.06 ± 6.63	F=70.23	<0.001	<0.001	<0.001	<0.001
Sex (Male)	34 (50.7%)	51 (61.4%)	28 (48.3%)	Chi2=2.90	0.235
APOE E4 Carrier (Carrier)	9 (13.4%)	48 (57.8%)	43 (74.1%)	Chi2=51.16	<0.001	<0.001	<0.001	0.210
Age	71.48 ± 5.93	72.78 ± 6.78	72.00 ± 7.20	F=0.73	0.484
GDS_TOTAL	0.00 [0.00, 1.00]	1.00 [0.00, 3.00]	2.00 [1.00, 2.75]	H=34.87	<0.001	<0.001	<0.001	0.386
CDGLOBAL				Chi2=208.00	<0.001	<0.001	<0.001
0	67 (100.0%)	0 (0.0%)	0 (0.0%)
0.5	0 (0.0%)	83 (100.0%)	58 (100.0%)
FAQTOTAL	0.00 [0.00, 0.00]	1.00 [0.00, 4.00]	2.00 [1.00, 4.00]	H=67.13	<0.001	<0.001	<0.001	0.112
BMI	28.50 ± 5.00	27.43 ± 5.73	26.60 ± 5.10	F=2.02	0.135
PET_SUMMARY_SUVR	1.00 [0.97, 1.04]	1.30 [1.15, 1.47]	1.42 [1.22, 1.55]	H=106.79	<0.001	<0.001	<0.001	0.125
ABETA	231.97 ± 23.31	143.06 ± 25.27	131.40 ± 23.03	F=313.45	<0.001	<0.001	<0.001	0.016
TAU	55.00 [44.02, 75.00]	82.20 [54.80, 111.00]	117.00 [81.80, 164.00]	H=41.61	<0.001	<0.001	<0.001	0.005
PTAU	27.60 [22.38, 38.82]	40.40 [28.82, 59.30]	53.00 [39.62, 71.50]	H=38.23	<0.001	<0.001	<0.001	0.018
TIV	1381.59 ± 149.04	1429.09 ± 135.02	1383.64 ± 142.85	F=2.69	0.070
MHSOURCE	1.00 ± 0.00	1.01 ± 0.11	1.00 ± 0.00	F=0.75	0.473
MHPSYCH	0.00 [0.00, 0.00]	0.00 [0.00, 1.00]	0.00 [0.00, 1.00]	H=8.72	0.013	0.020	0.051	1.000
MH2NEURL	0.25 ± 0.44	0.23 ± 0.42	0.31 ± 0.47	F=0.59	0.554
MH3HEAD	0.67 ± 0.47	0.66 ± 0.48	0.48 ± 0.50	F=3.04	0.050
MH4CARD	0.57 ± 0.50	0.71 ± 0.46	0.55 ± 0.50	F=2.45	0.089
MH5RESP	0.22 ± 0.42	0.22 ± 0.41	0.16 ± 0.37	F=0.55	0.580
MH6HEPAT	0.09 ± 0.29	0.05 ± 0.22	0.02 ± 0.13	F=1.66	0.194
MH7DERM	0.28 ± 0.45	0.34 ± 0.48	0.24 ± 0.43	F=0.78	0.462
MH8MUSCL	0.73 ± 0.45	0.65 ± 0.48	0.59 ± 0.50	F=1.48	0.231
MH9ENDO	0.42 ± 0.50	0.43 ± 0.50	0.40 ± 0.49	F=0.10	0.909
MH10GAST	0.49 ± 0.50	0.48 ± 0.50	0.34 ± 0.48	F=1.71	0.183
MH11HEMA	0.10 ± 0.31	0.12 ± 0.33	0.09 ± 0.28	F=0.21	0.811
MH12RENA	0.31 ± 0.47	0.28 ± 0.45	0.47 ± 0.50	F=2.90	0.057
MH13ALLE	0.49 ± 0.50	0.37 ± 0.49	0.47 ± 0.50	F=1.19	0.306
MH14ALCH	0.10 ± 0.31	0.08 ± 0.28	0.05 ± 0.22	F=0.58	0.562
MH15DRUG	0.01 ± 0.12	0.04 ± 0.19	0.00 ± 0.00	F=1.23	0.295
MH16SMOK	0.37 ± 0.49	0.39 ± 0.49	0.40 ± 0.49	F=0.04	0.965
MH17MALI	0.24 ± 0.43	0.28 ± 0.45	0.28 ± 0.45	F=0.16	0.848
MH18SURG	0.73 ± 0.45	0.78 ± 0.41	0.67 ± 0.47	F=1.08	0.343
MH19OTHR	0.27 ± 0.45	0.20 ± 0.41	0.21 ± 0.41	F=0.51	0.601
1. Continuous variables are summarized as mean ± SD when variance homogeneity holds, otherwise as median [IQR]; categorical variables as n (percentage). 2. Omnibus testing: one-way ANOVA (F statistic) when Levene’s test does not indicate heteroscedasticity; otherwise Kruskal–Wallis (H statistic). Categorical variables are tested with Pearson’s chi-squared (Chi2) or Fisher’s exact test when expect…

## Sheet: Supplementary Table S2
Table S2. VBM Cluster Report
Cluster	Brain Region		MNI Coordinates (x, y, z)		Cluster Size (k)	Peak-F	P value （FWE corrected）
		X	Y	Z
1	Right Hippocampus（peak）	31.5	-25.5	-13.5	1416	28.3276	<0.05
	Right ParaHippocampal	—	—	—	1189	—	—
	Right Amygdala	—	—	—	418	—	—
	Right Temporal pole: middle temporal gyrus	—	—	—	121	—	—
	Right Fusiform	—	—	—	87	—	—
	Right Temporal pole: superior temporal gyrus	—	—	—	68	—	—
2	Left Hippocampus（peak）	-25.5	-31.5	-3	1482	44.5768	<0.05
	Left ParaHippocampal	—	—	—	397	—	—
	Left Amygdala	—	—	—	353	—	—
3	Left Thalamus（peak）	-3	-9	9	202	24.4452	<0.05
	Right Thalamus	—	—	—	102	—	—

## Sheet: Supplementary Table S3
Table S3. SBM Cluster Report
Cluster	Desikan-Killiany (DK) atlas Region	MNI Coordinates (x, y, z)			Cluster Size (k)	Overlap	F value	Cluster P value （FWE corrected）
		X	Y	Z
1	entorhinal	-21	4.5	-31	253	0.71	39.68	<0.001
	fusiform	—	—	—	—	0.2	—
	parahippocampal	—	—	—	—	0.07	—
	temporalpole	—	—	—	—	0.01	—
2	isthmuscingulate	-4.5	-35	35	77	0.62	14.34	0.002
	posteriorcingulate	—	—	—	—	0.38
3	supramarginal	-57	-47	35.5	75	1	15.28	0.002

## Sheet: Supplementary Table S4
Table S4 Network density comparison
Sparsity	Mean_CN	Mean_EMCI	Mean_LMCI	F_value	P_Fmt	P_FDR_Fmt	Sig_FDR	P_FDR_Fmt_CN_EMCI	Sig_CN_EMCI	P_FDR_Fmt_CN_LMCI	Sig_CN_LMCI	P_FDR_Fmt_EMCI_LMCI	Sig_EMCI_LMCI
0.05	0.0501	0.0501	0.0501	1.053	0.351	0.401	No	NA	NA	NA	NA	NA	NA
0.06	0.06	0.06	0.06	1.053	0.351	0.401	No	NA	NA	NA	NA	NA	NA
0.07	0.07	0.07	0.07	0.674	0.511	0.531	No	0.482		0.952		0.439
0.08	0.0801	0.0801	0.0801	1.216	0.298	0.388	No	0.376		0.296		0.8
0.09	0.09	0.09	0.09	1.042	0.355	0.401	No	0.952		0.334		0.367
0.1	0.1001	0.1	0.1156	1.298	0.275	0.381	No	0.998		0.317		0.296
0.11	0.1102	0.1101	0.1255	1.295	0.276	0.381	No	0.998		0.317		0.296
0.12	0.1335	0.1307	0.1656	1.311	0.272	0.381	No	0.952		0.334		0.296
0.13	0.1694	0.1616	0.1904	0.417	0.659	0.659	No	0.898		0.649		0.482
0.14	0.1925	0.1817	0.2297	0.882	0.416	0.45	No	0.869		0.469		0.335
0.15	0.2782	0.1917	0.3263	4.317	0.015	0.054	No	0.176		0.469		0.042	*
0.16	0.362	0.2417	0.3489	3.238	0.041	0.119	No	0.124		0.907		0.161
0.17	0.5306	0.2911	0.3998	8.301	<0.001	0.003	Yes	0.002	*	0.154		0.22
0.18	0.6582	0.3595	0.4639	11.772	<0.001	<0.001	Yes	<0.001	*	0.042	*	0.275
0.19	0.6987	0.4065	0.5539	10.802	<0.001	<0.001	Yes	<0.001	*	0.148		0.132
0.2	0.7981	0.5582	0.6012	7.801	<0.001	0.004	Yes	0.003	*	0.042	*	0.649
0.21	0.8124	0.6681	0.6742	3.258	0.04	0.119	No	0.12		0.154		0.952
0.22	0.8958	0.738	0.7316	5.037	0.007	0.038	Yes	0.042	*	0.056		0.952
0.23	0.9311	0.8338	0.7757	4.322	0.014	0.054	No	0.161		0.042	*	0.399
0.24	0.9435	0.8907	0.83	2.865	0.059	0.154	No	0.369		0.115		0.334
0.25	0.9665	0.9281	0.8838	2.203	0.113	0.226	No	0.424		0.148		0.376
0.26	0.967	0.9467	0.9109	1.288	0.278	0.381	No	0.649		0.281		0.424
0.27	0.9783	0.9651	0.9124	2.461	0.088	0.19	No	0.774		0.148		0.22
0.28	0.9893	0.9656	0.9257	2.498	0.085	0.19	No	0.482		0.132		0.296
0.29	0.9894	0.9747	0.9392	2.009	0.137	0.254	No	0.649		0.161		0.296
0.3	0.9896	0.9832	0.9519	1.591	0.206	0.357	No	0.869		0.257		0.296

## Sheet: Supplementary Table S5
Table S5. Network Connectivity Analysis
CN-LMCI
Node1_Name	Node2_Name	F_Value_ANOVA	P_Value_Uncorrected	P_Value_FDR_Corrected	Partial_Eta_Squared	Mean_CN	Mean_EMCI	Mean_LMCI	P_CN_LMCI	Est_CN_LMCI	CohenD_CN_LMCI
Hippocampus_L	Hippocampus_R	4.086499897545321	0.01822046758527485	0.04102988480546363	0.03926061402360301	3.565435527899236	1.9301526024871696	0.6548335106785272	0.0272806748505916	2.9106020172207083	0.5334066959150209
Fusiform_L	Thalamus_L	9.603295601002054	1.0414506837070348e-4	8.492085443922557e-4	0.08761867559130454	-0.0967088	-0.106876	-0.106166	0.0273644910264561	0.00945743493721946	0.5331727418643675
Hippocampus_L	Cerebelum_4_5_L	9.366709203658989	1.292663666155746e-4	8.492085443922557e-4	0.08564497617109991	-0.0950615	-0.106331	-0.105918	0.02856561717022021	0.01085657686196978	0.5298869258620064
Thalamus_L	Temporal_Pole_Mid_L	5.421942888239016	0.00509211749219096	0.01203132259047599	0.05143087615058452	-0.0939481	-0.10515	-0.106098	0.03437529481870383	0.0121501962690094	0.5155125278150149
Hippocampus_R	Amygdala_R	7.70908773896019	5.953402462158917e-4	0.00153971285081814	0.07157323398415234	-0.0975501	-0.106167	-0.106339	0.03675469641071538	0.00878847189395038	0.5102269337004384
Hippocampus_L	Cerebelum_8_L	9.071719548793263	1.693495327027577e-4	8.492085443922557e-4	0.08317205950654356	-0.0975537	-0.106736	-0.10622	0.03728608310205794	0.00866602976112525	0.5090869084814881
Frontal_Sup_Medial_L	Hippocampus_L	8.213149929575591	3.732468136045544e-4	0.00101905699825721	0.07589789166030798	-0.0976197	-0.106523	-0.106297	0.03794478524384426	0.0086776763384886	0.5076929717912364
Cingulum_Ant_L	Thalamus_L	8.851177410910696	2.07341815191604e-4	8.492085443922557e-4	0.0813144847987974	-0.0974906	-0.106762	-0.10612	0.0396054582166081	0.0086290822091919	0.5042687497970355
Cingulum_Post_L	Thalamus_L	9.336602645918846	1.3287475661155135e-4	8.492085443922557e-4	0.08539320245896947	-0.0964562	-0.106676	-0.10547	0.04048313056731101	0.00901412631631002	0.5025084695583235
Hippocampus_L	Cerebelum_8_R	7.350904417510436	8.306713536471893e-4	0.00211069635383876	0.06847547729007675	-0.094066	-0.105647	-0.10571	0.04104811043590817	0.01164442026808213	0.5013925371363125
Hippocampus_L	Vermis_7	6.676130313659809	0.00156053917995581	0.00384797114995431	0.06258316920598811	-0.0975045	-0.105899	-0.10648	0.04191438132244596	0.00897554277698829	0.4997067457169895
Hippocampus_R	Vermis_7	8.66523351163811	2.460017746501473e-4	8.492085443922557e-4	0.07974246437072312	-0.0977265	-0.106762	-0.106287	0.04211555396976707	0.00856095297312406	0.4993195204838414
Thalamus_L	Cerebelum_7b_R	8.49678364094077	2.8728544083958887e-4	8.531755865580846e-4	0.07831369148287404	-0.0977761	-0.106715	-0.106308	0.04293756362113565	0.0085320120427018	0.4977535090733931
Hippocampus_R	Calcarine_L	9.283625636787209	1.3947311796601105e-4	8.492085443922557e-4	0.08494983198710913	-0.0966616	-0.106553	-0.105691	0.04332600556373833	0.0090288943804265	0.4970223693927832
Hippocampus_R	Amygdala_L	8.534539292131123	2.774618581192039e-4	8.492085443922557e-4	0.07863431629962137	-0.097791	-0.106726	-0.1063	0.04335051077312235	0.00850857892520252	0.4969764324517256
Hippocampus_L	Amygdala_R	8.550356555625594	2.734478845341447e-4	8.492085443922557e-4	0.07876857181251216	-0.0977918	-0.106739	-0.106298	0.0435377443218643	0.00850586744311124	0.496626177186378
Supp_Motor_Area_L	Hippocampus_R	8.53317606166235	2.778105807315777e-4	8.492085443922557e-4	0.07862274349010377	-0.0977713	-0.106687	-0.106238	0.0437401556887117	0.0084667607051778	0.4962489699621704
Hippocampus_L	Cerebelum_7b_R	8.576774317813742	2.668741347177066e-4	8.492085443922557e-4	0.07899271618356217	-0.0977919	-0.106755	-0.106292	0.04374349692836332	0.00850054232982323	0.49624275582540706
Parietal_Inf_L	Thalamus_L	8.566211965019162	2.6948308358798473e-4	8.492085443922557e-4	0.07890311184274588	-0.0977949	-0.106755	-0.106295	0.04381482865281105	0.00850021256614458	0.49611018733684487
Hippocampus_L	Vermis_9	8.56689665984633	2.6931318273474365e-4	8.492085443922557e-4	0.0789089208903842	-0.097796	-0.106756	-0.106295	0.04384384843591993	0.00849917002822892	0.4960563072985763
Hippocampus_L	Cerebelum_4_5_R	8.567059660130095	2.69272751628778e-4	8.492085443922557e-4	0.07891030379702033	-0.097796	-0.106756	-0.106295	0.04384441712760745	0.00849915484111072	0.4960552517317162
Thalamus_L	Cerebelum_7b_L	8.566925377628325	2.693060590403247e-4	8.492085443922557e-4	0.07890916453450247	-0.097796	-0.106756	-0.106295	0.04384514961868169	0.00849914450629545	0.496053892148752
Hippocampus_L	Pallidum_L	8.567001043292189	2.692872904287143e-4	8.492085443922557e-4	0.07890980648784808	-0.097796	-0.106756	-0.106295	0.04384532823867781	0.00849913376513134	0.4960535606135799
Hippocampus_R	Pallidum_L	8.567001043292189	2.692872904287143e-4	8.492085443922557e-4	0.07890980648784808	-0.097796	-0.106756	-0.106295	0.04384532823867781	0.00849913376513134	0.4960535606135799
Hippocampus_L	Pallidum_R	8.567001043292189	2.692872904287143e-4	8.492085443922557e-4	0.07890980648784808	-0.097796	-0.106756	-0.106295	0.04384532823867781	0.00849913376513134	0.4960535606135799
Hippocampus_R	Pallidum_R	8.567001043292189	2.692872904287143e-4	8.492085443922557e-4	0.07890980648784808	-0.097796	-0.106756	-0.106295	0.04384532823867781	0.00849913376513134	0.4960535606135799
Amygdala_L	Thalamus_L	8.567001043292189	2.692872904287143e-4	8.492085443922557e-4	0.07890980648784808	-0.097796	-0.106756	-0.106295	0.04384532823867781	0.00849913376513134	0.4960535606135799
Amygdala_R	Thalamus_L	8.567001043292189	2.692872904287143e-4	8.492085443922557e-4	0.07890980648784808	-0.097796	-0.106756	-0.106295	0.04384532823867781	0.00849913376513134	0.4960535606135799
Pallidum_R	Thalamus_L	8.567001043292189	2.692872904287143e-4	8.492085443922557e-4	0.07890980648784808	-0.097796	-0.106756	-0.106295	0.04384532823867781	0.00849913376513134	0.4960535606135799
Thalamus_L	Cerebelum_Crus2_R	8.567001043292189	2.692872904287143e-4	8.492085443922557e-4	0.07890980648784808	-0.097796	-0.106756	-0.106295	0.04384532823867781	0.00849913376513134	0.4960535606135799
Thalamus_L	Cerebelum_4_5_L	8.567001043292189	2.692872904287143e-4	8.492085443922557e-4	0.07890980648784808	-0.097796	-0.106756	-0.106295	0.04384532823867781	0.00849913376513134	0.4960535606135799
Hippocampus_R	Cerebelum_4_5_R	8.567001043292189	2.692872904287143e-4	8.492085443922557e-4	0.07890980648784808	-0.097796	-0.106756	-0.106295	0.04384532823867781	0.00849913376513134	0.4960535606135799
Thalamus_L	Cerebelum_4_5_R	8.567001043292189	2.692872904287143e-4	8.492085443922557e-4	0.07890980648784808	-0.097796	-0.106756	-0.106295	0.04384532823867781	0.00849913376513134	0.4960535606135799
Hippocampus_L	Cerebelum_6_L	8.567001043292189	2.692872904287143e-4	8.492085443922557e-4	0.07890980648784808	-0.097796	-0.106756	-0.106295	0.04384532823867781	0.00849913376513134	0.4960535606135799
Hippocampus_R	Cerebelum_6_L	8.567001043292189	2.692872904287143e-4	8.492085443922557e-4	0.07890980648784808	-0.097796	-0.106756	-0.106295	0.04384532823867781	0.00849913376513134	0.4960535606135799
Thalamus_L	Cerebelum_6_L	8.567001043292189	2.692872904287143e-4	8.492085443922557e-4	0.07890980648784808	-0.097796	-0.106756	-0.106295	0.04384532823867781	0.00849913376513134	0.4960535606135799
Hippocampus_L	Cerebelum_6_R	8.567001043292189	2.692872904287143e-4	8.492085443922557e-4	0.07890980648784808	-0.097796	-0.106756	-0.106295	0.04384532823867781	0.00849913376513134	0.4960535606135799
Hippocampus_R	Cerebelum_6_R	8.567001043292189	2.692872904287143e-4	8.492085443922557e-4	0.07890980648784808	-0.097796	-0.106756	-0.106295	0.04384532823867781	0.00849913376513134	0.4960535606135799
Thalamus_L	Cerebelum_6_R	8.567001043292189	2.692872904287143e-4	8.492085443922557e-4	0.07890980648784808	-0.097796	-0.106756	-0.106295	0.04384532823867781	0.00849913376513134	0.4960535606135799
Hippocampus_L	Cerebelum_10_L	8.567001043292189	2.692872904287143e-4	8.492085443922557e-4	0.07890980648784808	-0.097796	-0.106756	-0.106295	0.04384532823867781	0.00849913376513134	0.4960535606135799
Hippocampus_R	Cerebelum_10_L	8.567001043292189	2.692872904287143e-4	8.492085443922557e-4	0.07890980648784808	-0.097796	-0.106756	-0.106295	0.04384532823867781	0.00849913376513134	0.4960535606135799
Thalamus_L	Cerebelum_10_L	8.567001043292189	2.692872904287143e-4	8.492085443922557e-4	0.07890980648784808	-0.097796	-0.106756	-0.106295	0.04384532823867781	0.00849913376513134	0.4960535606135799
Hippocampus_L	Cerebelum_10_R	8.567001043292189	2.692872904287143e-4	8.492085443922557e-4	0.07890980648784808	-0.097796	-0.106756	-0.106295	0.04384532823867781	0.00849913376513134	0.4960535606135799
Hippocampus_R	Cerebelum_10_R	8.567001043292189	2.692872904287143e-4	8.492085443922557e-4	0.07890980648784808	-0.097796	-0.106756	-0.106295	0.04384532823867781	0.00849913376513134	0.4960535606135799
Thalamus_L	Cerebelum_10_R	8.567001043292189	2.692872904287143e-4	8.492085443922557e-4	0.07890980648784808	-0.097796	-0.106756	-0.106295	0.04384532823867781	0.00849913376513134	0.4960535606135799
Thalamus_L	Vermis_9	8.567001043292189	2.692872904287143e-4	8.492085443922557e-4	0.07890980648784808	-0.097796	-0.106756	-0.106295	0.04384532823867781	0.00849913376513134	0.4960535606135799
Hippocampus_L	Vermis_10	8.567001043292189	2.692872904287143e-4	8.492085443922557e-4	0.07890980648784808	-0.097796	-0.106756	-0.106295	0.04384532823867781	0.00849913376513134	0.4960535606135799
Hippocampus_R	Vermis_10	8.567001043292189	2.692872904287143e-4	8.492085443922557e-4	0.07890980648784808	-0.097796	-0.106756	-0.106295	0.04384532823867781	0.00849913376513134	0.4960535606135799
Thalamus_L	Vermis_10	8.567001043292189	2.692872904287143e-4	8.492085443922557e-4	0.07890980648784808	-0.097796	-0.106756	-0.106295	0.04384532823867781	0.00849913376513134	0.4960535606135799
Hippocampus_R	Cerebelum_4_5_L	8.56700559691715	2.69286160959614e-4	8.492085443922557e-4	0.07890984512112599	-0.097796	-0.106756	-0.106295	0.04384577463995998	0.00849911424856182	0.496052732056696
Thalamus_L	Cerebelum_8_R	8.567069351770746	2.692703478766734e-4	8.492085443922557e-4	0.0789103860214959	-0.097796	-0.106756	-0.106295	0.04384611779683722	0.00849906163418814	0.4960520951346631
Pallidum_L	Thalamus_L	8.566990574326343	2.692898871414796e-4	8.492085443922557e-4	0.07890971766838532	-0.097796	-0.106756	-0.106295	0.0438466596496162	0.0084990883023677	0.4960510894284405
Frontal_Mid_Orb_L	Thalamus_L	8.566956510499093	2.692983364772247e-4	8.492085443922557e-4	0.07890942866829481	-0.0977958	-0.106756	-0.106294	0.04385709764351964	0.00849846863495528	0.49603171804868573
Thalamus_L	Vermis_7	8.56691591355513	2.6930840666458125e-4	8.492085443922557e-4	0.0789090842405104	-0.097796	-0.106756	-0.106295	0.04385734988271261	0.00849874668013933	0.49603124997848513
Olfactory_R	Thalamus_L	8.566576596519127	2.693925900956643e-4	8.492085443922557e-4	0.07890620543702204	-0.0977959	-0.106756	-0.106295	0.04385830838229832	0.00849869550369553	0.49602947134998215
Postcentral_R	Thalamus_L	8.567524735540886	2.6915742654909716e-4	8.492085443922557e-4	0.07891424950886998	-0.0977958	-0.106756	-0.106294	0.04385926353205915	0.00849828240846324	0.49602769897047905
Thalamus_L	Vermis_8	8.566751400573297	2.6934921847097915e-4	8.492085443922557e-4	0.0789076884963149	-0.0977958	-0.106756	-0.106294	0.04386880905626067	0.00849838006864831	0.49600998806566016
Hippocampus_R	Vermis_9	8.566692181307898	2.693639109086098e-4	8.492085443922557e-4	0.07890718607325166	-0.097796	-0.106756	-0.106294	0.04386998352161364	0.00849834240554463	0.4960078091723169
Fusiform_R	Thalamus_L	8.568404821552033	2.689393274989222e-4	8.492085443922557e-4	0.07892171608890683	-0.0977954	-0.106756	-0.106292	0.04388008093267048	0.00849696175069429	0.4959890782881729
Thalamus_L	Cerebelum_9_L	8.566874923886575	2.693185746542574e-4	8.492085443922557e-4	0.07890873648055716	-0.0977953	-0.106756	-0.106293	0.04388794807130258	0.00849779287786116	0.4959744871450412
Hippocampus_L	Parietal_Sup_R	8.567190732855039	2.6924024438241244e-4	8.492085443922557e-4	0.07891141582484	-0.0977952	-0.106756	-0.106293	0.0438885739388617	0.00849727750899648	0.49597332644724507
Hippocampus_L	Vermis_8	8.566594036278149	2.693882627014617e-4	8.492085443922557e-4	0.07890635339831673	-0.0977963	-0.106756	-0.106294	0.04388938906910344	0.0084978901197657	0.49597181477495744
Thalamus_L	Cerebelum_Crus1_R	8.57311221465631	2.6777578903084006e-4	8.492085443922557e-4	0.07896165118401224	-0.0977944	-0.106757	-0.106287	0.04391883796033091	0.00849257894035508	0.4959172173591839
Hippocampus_R	Vermis_1_2	8.567095381091068	2.692638921076082e-4	8.492085443922557e-4	0.07891060685577836	-0.0977965	-0.106756	-0.106293	0.04392549896571296	0.00849632436655033	0.49590487236697905
Precentral_L	Hippocampus_L	8.562350081023501	2.704434046279672e-4	8.492085443922557e-4	0.07887034570118599	-0.0977974	-0.106751	-0.106293	0.04392611239253286	0.00849601900129653	0.49590373556933787
Parietal_Sup_L	Thalamus_L	8.566246664458525	2.6947447063113504e-4	8.492085443922557e-4	0.07890340623945387	-0.0977942	-0.106757	-0.106289	0.04395805149642284	0.00849503618064707	0.49584456495105006
Hippocampus_L	Postcentral_L	8.55762802424696	2.7162232013631807e-4	8.492085443922557e-4	0.07883027825861823	-0.0977983	-0.10675	-0.106292	0.04403595071060706	0.00849346551729583	0.4957004017107243
Thalamus_L	Temporal_Inf_R	8.563556638250658	2.7014300363919526e-4	8.492085443922557e-4	0.07888058298224015	-0.0977924	-0.106758	-0.10628	0.04419873832017518	0.00848766601934022	0.4953998405378612
Hippocampus_R	Postcentral_L	8.56439156495991	2.699353261825779e-4	8.492085443922557e-4	0.07888766695510264	-0.0977995	-0.106756	-0.106287	0.04422792055196933	0.00848748777241344	0.4953460598960975
Caudate_R	Thalamus_L	8.5994074900983	2.613692079308029e-4	8.492085443922557e-4	0.07918466305520463	-0.0977892	-0.106761	-0.106248	0.04440227851070599	0.00845904086630464	0.49502535941587855
Hippocampus_L	Vermis_1_2	8.572872011580076	2.678350373600676e-4	8.492085443922557e-4	0.07895961350884885	-0.0978006	-0.106756	-0.106276	0.0444502092738348	0.008475177035901	0.49493738716025254
Thalamus_L	Cerebelum_3_L	8.582625239435151	2.6543992541588923e-4	8.492085443922557e-4	0.07904234421031575	-0.0977937	-0.106745	-0.106249	0.04451121660845403	0.00845490952570593	0.49482553083978525
Hippocampus_L	Amygdala_L	8.551553150701086	2.731466194617024e-4	8.492085443922557e-4	0.07877872681221838	-0.0977963	-0.106752	-0.106278	0.04452132758623428	0.00848132676083513	0.4948070050721944
Caudate_L	Thalamus_L	8.601996750199257	2.6074679322116807e-4	8.492085443922557e-4	0.07920661689107915	-0.0977873	-0.106762	-0.10624	0.04452724944188646	0.00845270748259093	0.494796156456658
Thalamus_L	Temporal_Pole_Mid_R	8.873463230446275	2.0314035589614007e-4	8.492085443922557e-4	0.08150253484326404	-0.09759	-0.106792	-0.105973	0.04456960844897328	0.00838313857862128	0.4947185921419469
Thalamus_L	Temporal_Pole_Sup_R	8.568366869215824	2.6894872899651433e-4	8.492085443922557e-4	0.07892139410678889	-0.0977819	-0.106762	-0.106256	0.04464830795298891	0.0084737164059782	0.49457465050826815
Hippocampus_L	Postcentral_R	8.56085912242466	2.7081508017027194e-4	8.492085443922557e-4	0.07885769504431181	-0.0978041	-0.106755	-0.106276	0.04474690985345953	0.00847187746112232	0.4943946117092702
Precentral_R	Hippocampus_L	8.557821405994979	2.7157393839195653e-4	8.492085443922557e-4	0.07883191920358844	-0.0977764	-0.106753	-0.106234	0.04502815040652419	0.00845723514957357	0.4938829378952595
Hippocampus_R	Vermis_8	8.539530040146937	2.761889622483644e-4	8.492085443922557e-4	0.07867668154623768	-0.0978019	-0.106739	-0.106259	0.04532504570819695	0.00845740792155673	0.4933457233997719
Frontal_Inf_Tri_L	Hippocampus_L	8.346422212106635	3.300217226433175e-4	9.291873744326416e-4	0.07703458999104823	-0.0978138	-0.106594	-0.106273	0.04532774359270408	0.00845881566483758	0.49334085547165907
Frontal_Sup_Medial_L	Hippocampus_R	8.040738738559996	4.377694941263398e-4	0.0011696854069824	0.07442321139637152	-0.0978639	-0.10617	-0.106228	0.04551983395158143	0.00836442608616466	0.4929948886390858
Hippocampus_R	Cerebelum_7b_R	8.571073440324234	2.682790926809059e-4	8.492085443922557e-4	0.07894435569926735	-0.0977898	-0.106751	-0.106225	0.04554065712664879	0.00843488721579901	0.49295745938077473
Thalamus_L	Cerebelum_Crus1_L	8.599174775130692	2.6142522214927914e-4	8.492085443922557e-4	0.07918268985870701	-0.0977942	-0.106762	-0.106212	0.04559435924333854	0.00841764163661375	0.4928609979374408
Thalamus_L	Temporal_Inf_L	8.692525444399655	2.3990099000709207e-4	8.492085443922557e-4	0.07997353460009733	-0.0977584	-0.106778	-0.106106	0.04592701377737474	0.00834761552733623	0.4922656153887864
Thalamus_L	Cerebelum_3_R	8.714152114110297	2.3517529383911567e-4	8.492085443922557e-4	0.08015655684794017	-0.0977491	-0.10678	-0.106054	0.04665953413327406	0.00830528420788277	0.49096736070069136
Precentral_R	Hippocampus_R	8.50701457674687	2.845892805574532e-4	8.518131017734909e-4	0.07840059566591312	-0.0978279	-0.106692	-0.106223	0.04670983455587418	0.00839493833027282	0.4908788489782448
Calcarine_L	Thalamus_L	8.54069385286469	2.758929795411323e-4	8.492085443922557e-4	0.07868656030928142	-0.0978296	-0.106753	-0.106216	0.04769665267805534	0.00838639435335958	0.48915852837648327
Thalamus_L	Vermis_6	8.441462122888863	3.0231767802775083e-4	8.719394629886388e-4	0.07784349231037446	-0.0977691	-0.106712	-0.106136	0.04808658307640789	0.00836650680852794	0.4884870702851166
Hippocampus_R	Cerebelum_Crus1_R	8.304239375442947	3.431265599648972e-4	9.559958876214972e-4	0.07667510914929025	-0.097417	-0.106314	-0.105931	0.0481075795904744	0.00851432400544792	0.4884510454421599
Thalamus_L	Vermis_4_5	8.29210635246281	3.4699234121260056e-4	9.645877201051356e-4	0.07657166003839788	-0.097785	-0.106639	-0.106179	0.04818243670789313	0.0083945069513127	0.4883227173584567
Frontal_Mid_Orb_R	Thalamus_L	8.494035108825948	2.880141484228279e-4	8.533782716213481e-4	0.07829034195572067	-0.0977458	-0.106786	-0.106086	0.0494158908561082	0.00833975987622992	0.4862321301965816
Frontal_Inf_Orb_R	Thalamus_L	8.584546258567046	2.6497073444536233e-4	8.492085443922557e-4	0.07905863729563403	-0.0978272	-0.106759	-0.106124	0.04965790759125477	0.00829664592271985	0.48582712465176775
CN-EMCI
Node1_Name	Node2_Name	F_Value_ANOVA	P_Value_Uncorrected	P_Value_FDR_Corrected	Partial_Eta_Squared	Mean_CN	Mean_EMCI	Mean_LMCI	P_CN_EMCI	Est_CN_EMCI	CohenD_CN_EMCI
Fusiform_L	Thalamus_L	9.603295601002054	1.0414506837070348e-4	8.492085443922557e-4	0.08761867559130454	-0.0967088	-0.106876	-0.106166	0.00550863012719682	0.01016719064914414	0.5731859591365803
Cingulum_Post_L	Thalamus_L	9.336602645918846	1.3287475661155135e-4	8.492085443922557e-4	0.08539320245896947	-0.0964562	-0.106676	-0.10547	0.0058488413566633	0.01022011523813481	0.5697384623657181
Insula_R	Thalamus_L	8.411125924126875	3.108955536015523e-4	8.907531540044475e-4	0.07758544939394436	-0.0973867	-0.10695	-0.104529	0.00714997846656584	0.00956334480388315	0.5580506137904173
Cingulum_Mid_R	Thalamus_L	8.256216446076719	3.5868693405277793e-4	9.902491101539854e-4	0.07626551820411355	-0.097435	-0.106975	-0.104482	0.00763543193871639	0.00954039986978643	0.554182483831141
Insula_L	Thalamus_L	8.856910671099742	2.06252632368662e-4	8.492085443922557e-4	0.08136286999600797	-0.0976443	-0.106847	-0.105498	0.00794300308747597	0.00920248097469028	0.5518458109042736
Hippocampus_R	Fusiform_L	8.699694290068111	2.3832397471865147e-4	8.492085443922557e-4	0.08003421119890859	-0.0958751	-0.106158	-0.104702	0.00795285536080847	0.0102826485748862	0.5517723277819795
Hippocampus_L	Cerebelum_4_5_L	9.366709203658989	1.292663666155746e-4	8.492085443922557e-4	0.08564497617109991	-0.0950615	-0.106331	-0.105918	0.00819117621451137	0.01126906293033356	0.5500195125424208
Parietal_Sup_R	Thalamus_L	8.394278550338067	3.1576506933204474e-4	9.010796685454624e-4	0.07744208146963939	-0.0975246	-0.106887	-0.104964	0.00844651475653512	0.00936224657681623	0.5481921280356439
Frontal_Inf_Tri_R	Thalamus_L	8.569143092297512	2.687565101578287e-4	8.492085443922557e-4	0.07892797942609399	-0.0976002	-0.106851	-0.105183	0.00859112259254824	0.00925081570394427	0.5471793014113494
Hippocampus_R	Calcarine_L	9.283625636787209	1.3947311796601105e-4	8.492085443922557e-4	0.08494983198710913	-0.0966616	-0.106553	-0.105691	0.00898644457681407	0.00989114072873447	0.5444872864667225
Thalamus_L	Temporal_Pole_Mid_R	8.873463230446275	2.0314035589614007e-4	8.492085443922557e-4	0.08150253484326404	-0.09759	-0.106792	-0.105973	0.00920465348807919	0.00920207522551348	0.5430469337534235
Thalamus_L	Temporal_Mid_L	8.245402267337631	3.6228814896540126e-4	9.961065519665216e-4	0.07617323317782734	-0.097656	-0.107031	-0.103403	0.00938538093763408	0.00937488329538831	0.5418771811466985
Cingulum_Ant_L	Thalamus_L	8.851177410910696	2.07341815191604e-4	8.492085443922557e-4	0.0813144847987974	-0.0974906	-0.106762	-0.10612	0.00939337865488432	0.00927176259370708	0.5418258881069855
Hippocampus_R	Temporal_Mid_L	4.896213570703441	0.0083949636749084	0.01949666006672668	0.04667674269675364	-0.0869109	-0.106439	-0.104086	0.00960361880560511	0.01952832748841953	0.540491480988166
Hippocampus_L	Parietal_Inf_R	6.788237029004961	0.00140494175941788	0.00348362882353802	0.06356727311792959	-0.0967563	-0.10723	-0.102727	0.00969153237275288	0.01047398396319889	0.5399413000992289
Hippocampus_L	Angular_L	8.36537237989875	3.243002092286889e-4	9.173377419657996e-4	0.07719599163625895	-0.0975931	-0.10686	-0.105594	0.00969941450762867	0.00926736598335657	0.539892192558142
Rectus_L	Thalamus_L	8.404660719766607	3.127552049288419e-4	8.953121102469423e-4	0.07753043701223533	-0.0975749	-0.106705	-0.105533	0.00970467112577522	0.00913013256294992	0.5398594626288469
Hippocampus_L	Cerebelum_8_L	9.071719548793263	1.693495327027577e-4	8.492085443922557e-4	0.08317205950654356	-0.0975537	-0.106736	-0.10622	0.00977584025204392	0.00918234493142524	0.5394179021539564
Thalamus_L	Cerebelum_3_R	8.714152114110297	2.3517529383911567e-4	8.492085443922557e-4	0.08015655684794017	-0.0977491	-0.10678	-0.106054	0.01071270455246575	0.00903087349039505	0.5338606134866276
Hippocampus_L	SupraMarginal_R	7.264850170500601	9.000299329936864e-4	0.00227307824803782	0.06772815287536328	-0.0972045	-0.107058	-0.103468	0.01086246958414871	0.00985388856077844	0.5330131682149103
Thalamus_L	Temporal_Inf_L	8.692525444399655	2.3990099000709207e-4	8.492085443922557e-4	0.07997353460009733	-0.0977584	-0.106778	-0.106106	0.01106305778625882	0.00901962360857019	0.5318944735425397
Thalamus_L	Cerebelum_9_R	8.190809203056023	3.810334411662233e-4	0.00103789005728045	0.07570707034534926	-0.0975709	-0.106813	-0.105617	0.01163190233375066	0.00924239952025156	0.5288184571275915
Cingulum_Ant_R	Thalamus_L	7.9567068471604685	4.731917671309776e-4	0.00125444717279953	0.07370275622083547	-0.0976883	-0.106937	-0.103451	0.01189694674111474	0.00924869825245786	0.5274311831169982
Hippocampus_L	Occipital_Sup_L	8.36884588940536	3.2326238837545256e-4	9.15183034251226e-4	0.07722556995712675	-0.0976997	-0.106773	-0.105955	0.01193070429772835	0.00907382475529947	0.5272564902228374
Hippocampus_R	Occipital_Sup_L	8.1302659272812825	4.0297016558406073e-4	0.00108906442643666	0.07518954899037213	-0.0976193	-0.106818	-0.105651	0.0119439218566989	0.00919826821882579	0.5271882112483626
Frontal_Mid_Orb_R	Thalamus_L	8.494035108825948	2.880141484228279e-4	8.533782716213481e-4	0.07829034195572067	-0.0977458	-0.106786	-0.106086	0.01196498155468506	0.00904036715486703	0.5270795616069146
Hippocampus_R	Vermis_7	8.66523351163811	2.460017746501473e-4	8.492085443922557e-4	0.07974246437072312	-0.0977265	-0.106762	-0.106287	0.01197573090068537	0.00903595584554431	0.5270241705654289
Lingual_L	Thalamus_L	8.555158080445539	2.722410360443362e-4	8.492085443922557e-4	0.0788093189833106	-0.0977874	-0.106787	-0.105982	0.01203162696216608	0.00899991785377185	0.5267368576883197
Thalamus_L	Temporal_Sup_R	7.0214321297773195	0.00112959866905725	0.00282929895704539	0.06560771978142589	-0.0971936	-0.107022	-0.104242	0.01219441376643393	0.00982857245708835	0.5259068886415279
Caudate_L	Thalamus_L	8.601996750199257	2.6074679322116807e-4	8.492085443922557e-4	0.07920661689107915	-0.0977873	-0.106762	-0.10624	0.01230329407385977	0.00897478988904921	0.52535729542914
Thalamus_L	Cerebelum_Crus1_L	8.599174775130692	2.6142522214927914e-4	8.492085443922557e-4	0.07918268985870701	-0.0977942	-0.106762	-0.106212	0.0123635192713033	0.00896749038563399	0.5250551699936635
Caudate_R	Thalamus_L	8.5994074900983	2.613692079308029e-4	8.492085443922557e-4	0.07918466305520463	-0.0977892	-0.106761	-0.106248	0.01236825762246407	0.0089717879199858	0.5250314556801746
Precentral_R	Hippocampus_L	8.557821405994979	2.7157393839195653e-4	8.492085443922557e-4	0.07883191920358844	-0.0977764	-0.106753	-0.106234	0.01252947264723225	0.00897688748393957	0.5242294302230448
Thalamus_L	Temporal_Pole_Sup_R	8.568366869215824	2.6894872899651433e-4	8.492085443922557e-4	0.07892139410678889	-0.0977819	-0.106762	-0.106256	0.01255115108435478	0.00897996619840188	0.5241222896033388
Thalamus_L	Cerebelum_3_L	8.582625239435151	2.6543992541588923e-4	8.492085443922557e-4	0.07904234421031575	-0.0977937	-0.106745	-0.106249	0.01260159985804021	0.00895124364052914	0.5238735994317181
Hippocampus_R	Cerebelum_7b_R	8.571073440324234	2.682790926809059e-4	8.492085443922557e-4	0.07894435569926735	-0.0977898	-0.106751	-0.106225	0.01263304055784608	0.00896124226544677	0.5237190619213039
Thalamus_L	Cerebelum_Crus1_R	8.57311221465631	2.6777578903084006e-4	8.492085443922557e-4	0.07896165118401224	-0.0977944	-0.106757	-0.106287	0.01270707664250636	0.00896247676156146	0.5233565171964217
Thalamus_L	Temporal_Inf_R	8.563556638250658	2.7014300363919526e-4	8.492085443922557e-4	0.07888058298224015	-0.0977924	-0.106758	-0.10628	0.01271742810967335	0.00896578078482961	0.5233059784611173
Hippocampus_L	Cerebelum_7b_R	8.576774317813742	2.668741347177066e-4	8.492085443922557e-4	0.07899271618356217	-0.0977919	-0.106755	-0.106292	0.01272412140481527	0.00896357065334408	0.5232733195675661
Parietal_Sup_L	Thalamus_L	8.566246664458525	2.6947447063113504e-4	8.492085443922557e-4	0.07890340623945387	-0.0977942	-0.106757	-0.106289	0.01275265892504828	0.00896257552529499	0.5231342477746009
Fusiform_R	Thalamus_L	8.568404821552033	2.689393274989222e-4	8.492085443922557e-4	0.07892171608890683	-0.0977954	-0.106756	-0.106292	0.01276767810041767	0.00896074313533731	0.5230611669059083
Hippocampus_L	Parietal_Sup_R	8.567190732855039	2.6924024438241244e-4	8.492085443922557e-4	0.07891141582484	-0.0977952	-0.106756	-0.106293	0.01277081245325861	0.00896109960125158	0.5230459253745983
Frontal_Inf_Orb_R	Thalamus_L	8.584546258567046	2.6497073444536233e-4	8.492085443922557e-4	0.07905863729563403	-0.0978272	-0.106759	-0.106124	0.0127777015130458	0.00893167298969402	0.5230124374755033
Hippocampus_L	Vermis_1_2	8.572872011580076	2.678350373600676e-4	8.492085443922557e-4	0.07895961350884885	-0.0978006	-0.106756	-0.106276	0.01278155482672227	0.00895560615413855	0.5229937134752011
Postcentral_R	Thalamus_L	8.567524735540886	2.6915742654909716e-4	8.492085443922557e-4	0.07891424950886998	-0.0977958	-0.106756	-0.106294	0.01278257269973326	0.00896019770367501	0.5229887682772587
Thalamus_L	Cerebelum_9_L	8.566874923886575	2.693185746542574e-4	8.492085443922557e-4	0.07890873648055716	-0.0977953	-0.106756	-0.106293	0.01278270725633568	0.00896063162614462	0.522988114578677
Thalamus_L	Vermis_8	8.566751400573297	2.6934921847097915e-4	8.492085443922557e-4	0.0789076884963149	-0.0977958	-0.106756	-0.106294	0.01278671667679698	0.00896027573010232	0.5229686389702696
Frontal_Mid_Orb_L	Thalamus_L	8.566956510499093	2.692983364772247e-4	8.492085443922557e-4	0.07890942866829481	-0.0977958	-0.106756	-0.106294	0.01278733355757	0.00895992524735785	0.522965642981172
Parietal_Inf_L	Thalamus_L	8.566211965019162	2.6948308358798473e-4	8.492085443922557e-4	0.07890311184274588	-0.0977949	-0.106755	-0.106295	0.01278955879109344	0.00896016124835115	0.5229548368228674
Thalamus_L	Cerebelum_8_R	8.567069351770746	2.692703478766734e-4	8.492085443922557e-4	0.0789103860214959	-0.097796	-0.106756	-0.106295	0.01279063134093072	0.00895990798415197	0.5229496289182918
Hippocampus_R	Fusiform_R	8.535488489002864	2.7721930892878695e-4	8.492085443922557e-4	0.07864237410114668	-0.0976699	-0.10664	-0.105971	0.01279065857033956	0.00896982568952776	0.5229494967074684
Hippocampus_R	Vermis_9	8.566692181307898	2.693639109086098e-4	8.492085443922557e-4	0.07890718607325166	-0.097796	-0.106756	-0.106294	0.0127911445506742	0.00895990697907486	0.522947137100422
Pallidum_L	Thalamus_L	8.566990574326343	2.692898871414796e-4	8.492085443922557e-4	0.07890971766838532	-0.097796	-0.106756	-0.106295	0.01279116513671629	0.00895990985790919	0.5229470371496547
Hippocampus_L	Cerebelum_4_5_R	8.567059660130095	2.69272751628778e-4	8.492085443922557e-4	0.07891030379702033	-0.097796	-0.106756	-0.106295	0.01279119512734017	0.0089599023280927809	0.5229468915373715
Thalamus_L	Vermis_7	8.56691591355513	2.6930840666458125e-4	8.492085443922557e-4	0.0789090842405104	-0.097796	-0.106756	-0.106295	0.01279143100818025	0.00895988594534513	0.5229457462851859
Hippocampus_R	Cerebelum_4_5_L	8.56700559691715	2.69286160959614e-4	8.492085443922557e-4	0.07890984512112599	-0.097796	-0.106756	-0.106295	0.01279149002972179	0.00895988051421297	0.5229454597258755
Hippocampus_L	Pallidum_L	8.567001043292189	2.692872904287143e-4	8.492085443922557e-4	0.07890980648784808	-0.097796	-0.106756	-0.106295	0.01279157111780071	0.00895987937778794	0.5229450660318216
Hippocampus_R	Pallidum_L	8.567001043292189	2.692872904287143e-4	8.492085443922557e-4	0.07890980648784808	-0.097796	-0.106756	-0.106295	0.01279157111780071	0.00895987937778794	0.5229450660318216
Hippocampus_L	Pallidum_R	8.567001043292189	2.692872904287143e-4	8.492085443922557e-4	0.07890980648784808	-0.097796	-0.106756	-0.106295	0.01279157111780071	0.00895987937778794	0.5229450660318216
Hippocampus_R	Pallidum_R	8.567001043292189	2.692872904287143e-4	8.492085443922557e-4	0.07890980648784808	-0.097796	-0.106756	-0.106295	0.01279157111780071	0.00895987937778794	0.5229450660318216
Amygdala_L	Thalamus_L	8.567001043292189	2.692872904287143e-4	8.492085443922557e-4	0.07890980648784808	-0.097796	-0.106756	-0.106295	0.01279157111780071	0.00895987937778794	0.5229450660318216
Amygdala_R	Thalamus_L	8.567001043292189	2.692872904287143e-4	8.492085443922557e-4	0.07890980648784808	-0.097796	-0.106756	-0.106295	0.01279157111780071	0.00895987937778794	0.5229450660318216
Pallidum_R	Thalamus_L	8.567001043292189	2.692872904287143e-4	8.492085443922557e-4	0.07890980648784808	-0.097796	-0.106756	-0.106295	0.01279157111780071	0.00895987937778794	0.5229450660318216
Thalamus_L	Cerebelum_Crus2_R	8.567001043292189	2.692872904287143e-4	8.492085443922557e-4	0.07890980648784808	-0.097796	-0.106756	-0.106295	0.01279157111780071	0.00895987937778794	0.5229450660318216
Thalamus_L	Cerebelum_4_5_L	8.567001043292189	2.692872904287143e-4	8.492085443922557e-4	0.07890980648784808	-0.097796	-0.106756	-0.106295	0.01279157111780071	0.00895987937778794	0.5229450660318216
Hippocampus_R	Cerebelum_4_5_R	8.567001043292189	2.692872904287143e-4	8.492085443922557e-4	0.07890980648784808	-0.097796	-0.106756	-0.106295	0.01279157111780071	0.00895987937778794	0.5229450660318216
Thalamus_L	Cerebelum_4_5_R	8.567001043292189	2.692872904287143e-4	8.492085443922557e-4	0.07890980648784808	-0.097796	-0.106756	-0.106295	0.01279157111780071	0.00895987937778794	0.5229450660318216
Hippocampus_L	Cerebelum_6_L	8.567001043292189	2.692872904287143e-4	8.492085443922557e-4	0.07890980648784808	-0.097796	-0.106756	-0.106295	0.01279157111780071	0.00895987937778794	0.5229450660318216
Hippocampus_R	Cerebelum_6_L	8.567001043292189	2.692872904287143e-4	8.492085443922557e-4	0.07890980648784808	-0.097796	-0.106756	-0.106295	0.01279157111780071	0.00895987937778794	0.5229450660318216
Thalamus_L	Cerebelum_6_L	8.567001043292189	2.692872904287143e-4	8.492085443922557e-4	0.07890980648784808	-0.097796	-0.106756	-0.106295	0.01279157111780071	0.00895987937778794	0.5229450660318216
Hippocampus_L	Cerebelum_6_R	8.567001043292189	2.692872904287143e-4	8.492085443922557e-4	0.07890980648784808	-0.097796	-0.106756	-0.106295	0.01279157111780071	0.00895987937778794	0.5229450660318216
Hippocampus_R	Cerebelum_6_R	8.567001043292189	2.692872904287143e-4	8.492085443922557e-4	0.07890980648784808	-0.097796	-0.106756	-0.106295	0.01279157111780071	0.00895987937778794	0.5229450660318216
Thalamus_L	Cerebelum_6_R	8.567001043292189	2.692872904287143e-4	8.492085443922557e-4	0.07890980648784808	-0.097796	-0.106756	-0.106295	0.01279157111780071	0.00895987937778794	0.5229450660318216
Hippocampus_L	Cerebelum_10_L	8.567001043292189	2.692872904287143e-4	8.492085443922557e-4	0.07890980648784808	-0.097796	-0.106756	-0.106295	0.01279157111780071	0.00895987937778794	0.5229450660318216
Hippocampus_R	Cerebelum_10_L	8.567001043292189	2.692872904287143e-4	8.492085443922557e-4	0.07890980648784808	-0.097796	-0.106756	-0.106295	0.01279157111780071	0.00895987937778794	0.5229450660318216
Thalamus_L	Cerebelum_10_L	8.567001043292189	2.692872904287143e-4	8.492085443922557e-4	0.07890980648784808	-0.097796	-0.106756	-0.106295	0.01279157111780071	0.00895987937778794	0.5229450660318216
Hippocampus_L	Cerebelum_10_R	8.567001043292189	2.692872904287143e-4	8.492085443922557e-4	0.07890980648784808	-0.097796	-0.106756	-0.106295	0.01279157111780071	0.00895987937778794	0.5229450660318216
Hippocampus_R	Cerebelum_10_R	8.567001043292189	2.692872904287143e-4	8.492085443922557e-4	0.07890980648784808	-0.097796	-0.106756	-0.106295	0.01279157111780071	0.00895987937778794	0.5229450660318216
Thalamus_L	Cerebelum_10_R	8.567001043292189	2.692872904287143e-4	8.492085443922557e-4	0.07890980648784808	-0.097796	-0.106756	-0.106295	0.01279157111780071	0.00895987937778794	0.5229450660318216
Thalamus_L	Vermis_9	8.567001043292189	2.692872904287143e-4	8.492085443922557e-4	0.07890980648784808	-0.097796	-0.106756	-0.106295	0.01279157111780071	0.00895987937778794	0.5229450660318216
Hippocampus_L	Vermis_10	8.567001043292189	2.692872904287143e-4	8.492085443922557e-4	0.07890980648784808	-0.097796	-0.106756	-0.106295	0.01279157111780071	0.00895987937778794	0.5229450660318216
Hippocampus_R	Vermis_10	8.567001043292189	2.692872904287143e-4	8.492085443922557e-4	0.07890980648784808	-0.097796	-0.106756	-0.106295	0.01279157111780071	0.00895987937778794	0.5229450660318216
Thalamus_L	Vermis_10	8.567001043292189	2.692872904287143e-4	8.492085443922557e-4	0.07890980648784808	-0.097796	-0.106756	-0.106295	0.01279157111780071	0.00895987937778794	0.5229450660318216
Olfactory_R	Thalamus_L	8.566576596519127	2.693925900956643e-4	8.492085443922557e-4	0.07890620543702204	-0.0977959	-0.106756	-0.106295	0.01279173698443936	0.00895983866700154	0.5229442607328793
Thalamus_L	Cerebelum_7b_L	8.566925377628325	2.693060590403247e-4	8.492085443922557e-4	0.07890916453450247	-0.097796	-0.106756	-0.106295	0.01279181059372025	0.00895986479221516	0.5229439033555353
Hippocampus_L	Vermis_9	8.56689665984633	2.6931318273474365e-4	8.492085443922557e-4	0.0789089208903842	-0.097796	-0.106756	-0.106295	0.01279243738062496	0.00895979593721987	0.5229408603433067
Hippocampus_R	Vermis_1_2	8.567095381091068	2.692638921076082e-4	8.492085443922557e-4	0.07891060685577836	-0.0977965	-0.106756	-0.106293	0.01279310328571747	0.00895947580838715	0.5229376275610846
Hippocampus_L	Vermis_8	8.566594036278149	2.693882627014617e-4	8.492085443922557e-4	0.07890635339831673	-0.0977963	-0.106756	-0.106294	0.0127978002097574	0.00895952679474275	0.5229148295972483
Hippocampus_R	Postcentral_L	8.56439156495991	2.699353261825779e-4	8.492085443922557e-4	0.07888766695510264	-0.0977995	-0.106756	-0.106287	0.01284337599787177	0.00895608002370057	0.5226940021373052
Precentral_L	Hippocampus_L	8.562350081023501	2.704434046279672e-4	8.492085443922557e-4	0.07887034570118599	-0.0977974	-0.106751	-0.106293	0.01285900000408735	0.00895370624876338	0.5226184611021581
Supp_Motor_Area_L	Hippocampus_R	8.53317606166235	2.778105807315777e-4	8.492085443922557e-4	0.07862274349010377	-0.0977713	-0.106687	-0.106238	0.01286720736546287	0.00891598777763722	0.5225788120056305
Hippocampus_L	Amygdala_L	8.551553150701086	2.731466194617024e-4	8.492085443922557e-4	0.07877872681221838	-0.0977963	-0.106752	-0.106278	0.01288154394438756	0.00895616810491856	0.5225096075040865
Hippocampus_L	Postcentral_L	8.55762802424696	2.7162232013631807e-4	8.492085443922557e-4	0.07883027825861823	-0.0977983	-0.10675	-0.106292	0.01289928860866818	0.00895135572935991	0.5224240472706396
Hippocampus_L	Amygdala_R	8.550356555625594	2.734478845341447e-4	8.492085443922557e-4	0.07876857181251216	-0.0977918	-0.106739	-0.106298	0.01290489371038483	0.00894725288973345	0.5223970428256283
Hippocampus_L	Postcentral_R	8.56085912242466	2.7081508017027194e-4	8.492085443922557e-4	0.07885769504431181	-0.0978041	-0.106755	-0.106276	0.01291289572106602	0.00895106291922526	0.5223585086828401
Thalamus_L	Vermis_6	8.441462122888863	3.0231767802775083e-4	8.719394629886388e-4	0.07784349231037446	-0.0977691	-0.106712	-0.106136	0.01295658050962433	0.00894303944111257	0.522148518612388
Occipital_Inf_R	Thalamus_L	8.505766564271362	2.849167961104435e-4	8.518131017734909e-4	0.07838999560666787	-0.0978604	-0.106759	-0.105702	0.01298425534649527	0.00889890669989218	0.5220158154313751
Hippocampus_R	Amygdala_L	8.534539292131123	2.774618581192039e-4	8.492085443922557e-4	0.07863431629962137	-0.097791	-0.106726	-0.1063	0.01301217699354673	0.00893498257446955	0.521882185370046
Thalamus_L	Cerebelum_7b_R	8.49678364094077	2.8728544083958887e-4	8.531755865580846e-4	0.07831369148287404	-0.0977761	-0.106715	-0.106308	0.01309565051647343	0.00893878100951886	0.5214842163909642
Hippocampus_R	Vermis_8	8.539530040146937	2.761889622483644e-4	8.492085443922557e-4	0.07867668154623768	-0.0978019	-0.106739	-0.106259	0.01312323090206413	0.0089375394817817	0.5213532233457653
Frontal_Sup_Medial_L	Hippocampus_L	8.213149929575591	3.732468136045544e-4	0.00101905699825721	0.07589789166030798	-0.0976197	-0.106523	-0.106297	0.0132223617809537	0.008903149600051	0.5208844283237138
Postcentral_L	Thalamus_L	8.554866867383012	2.7231407807064615e-4	8.492085443922557e-4	0.07880684776514109	-0.097879	-0.106774	-0.105922	0.01324365495242652	0.00889500749745314	0.5207841426617077
Calcarine_L	Thalamus_L	8.54069385286469	2.758929795411323e-4	8.492085443922557e-4	0.07868656030928142	-0.0978296	-0.106753	-0.106216	0.01331301009749696	0.00892301765002334	0.5204584948493725
SupraMarginal_R	Thalamus_L	8.539085011112553	2.7630222748970267e-4	8.492085443922557e-4	0.07867290396117026	-0.0979093	-0.106772	-0.10582	0.01363881103664643	0.00886315378009323	0.5189487747765581
Hippocampus_R	Cerebelum_8_R	8.388809860186337	3.1736222790040576e-4	9.026891514267404e-4	0.0773955343822604	-0.0977523	-0.106647	-0.105417	0.01374265098817861	0.00889482934143597	0.5184743735775901
Precentral_R	Hippocampus_R	8.50701457674687	2.845892805574532e-4	8.518131017734909e-4	0.07840059566591312	-0.0978279	-0.106692	-0.106223	0.01377998659169543	0.00886396928288008	0.5183045863801227
Paracentral_Lobule_L	Thalamus_L	8.494472495379526	2.878980610521941e-4	8.533782716213481e-4	0.07829405775249317	-0.0978839	-0.106755	-0.106007	0.01403152533353879	0.00887138779677047	0.5171712964452446
Cuneus_R	Thalamus_L	6.730236846472039	0.00148338089885945	0.00366721667731377	0.06305838949981218	-0.0971705	-0.10704	-0.10427	0.01406625832329622	0.00986902164008354	0.5170162392722759
Frontal_Sup_Medial_R	Thalamus_L	7.486460330534708	7.321901402029984e-4	0.00187258751347929	0.0696502639263855	-0.0970063	-0.107246	-0.100814	0.01442702444101506	0.01023969550174085	0.5154256075097974
Thalamus_L	Vermis_4_5	8.29210635246281	3.4699234121260056e-4	9.645877201051356e-4	0.07657166003839788	-0.097785	-0.106639	-0.106179	0.01450863198231222	0.00885431841283305	0.5150707305133057
Thalamus_L	Cerebelum_Crus2_L	8.47767294544564	2.923909880369088e-4	8.577004933965511e-4	0.07815131644379146	-0.097899	-0.106746	-0.106053	0.01452241956681399	0.00884683052501702	0.5150109502061596
Occipital_Sup_L	Thalamus_L	8.446742726311664	3.008491433553216e-4	8.686856217229416e-4	0.0778883949297473	-0.0979915	-0.106798	-0.105422	0.01464638707121013	0.00880641782417056	0.5144757156887043
Frontal_Inf_Tri_L	Thalamus_L	8.351446332291818	3.284949604952844e-4	9.26528489370601e-4	0.07707738673537991	-0.0978616	-0.106702	-0.105972	0.01477381457187854	0.00884012061139706	0.5139297416582386
Hippocampus_R	Paracentral_Lobule_L	8.43912280118963	3.0297055497807376e-4	8.72544733032708e-4	0.07782359892989699	-0.0978871	-0.10665	-0.10613	0.01518090641152047	0.00876321027675695	0.5122132440992964
Frontal_Inf_Tri_L	Hippocampus_L	8.346422212106635	3.300217226433175e-4	9.291873744326416e-4	0.07703458999104823	-0.0978138	-0.106594	-0.106273	0.01520591390458503	0.00878061649247834	0.5121091443066694
Hippocampus_R	Cerebelum_Crus1_R	8.304239375442947	3.431265599648972e-4	9.559958876214972e-4	0.07667510914929025	-0.097417	-0.106314	-0.105931	0.01562233936923418	0.00889688269637226	0.510397731098639
Hippocampus_L	Heschl_R	8.291838929601514	3.470780402177399e-4	9.645877201051356e-4	0.07656937966481372	-0.0978881	-0.106656	-0.105817	0.01567308181791238	0.00876799590725816	0.5101919783652018
Frontal_Sup_R	Thalamus_L	8.356342039107226	3.2701408402933317e-4	9.234479002860508e-4	0.07711908580386842	-0.0979558	-0.106744	-0.105795	0.0158787264633432	0.00878805972134673	0.5093641508690917
Thalamus_L	Cerebelum_8_L	7.814089070757488	5.40067712040565e-4	0.00140988322477908	0.07247743906298894	-0.0978009	-0.106815	-0.105126	0.01597327392429659	0.00901426879969987	0.5089867476645076
Hippocampus_L	Parietal_Sup_L	7.751644976025848	5.72280702793532e-4	0.0014858358457115	0.07193992238123648	-0.0977715	-0.106819	-0.105177	0.01600929188321409	0.00904704191675335	0.5088434985349513
Olfactory_L	Thalamus_L	8.368840311436408	3.232640522782441e-4	9.15183034251226e-4	0.07722552246001312	-0.0979921	-0.106737	-0.10581	0.01645972503062809	0.00874514576107455	0.507075868496512
Frontal_Sup_R	Hippocampus_L	7.198096499608762	9.578392459978516e-4	0.00241177341291267	0.06714761487985034	-0.0973853	-0.106677	-0.104535	0.01719607347780127	0.00929138494033773	0.5042767998351632
Frontal_Mid_L	Hippocampus_L	7.726711029916961	5.856793689514523e-4	0.00151766953803659	0.07172511771728707	-0.0977788	-0.106649	-0.105166	0.01722730422683738	0.00887052813614981	0.5041604537950948
Hippocampus_L	Fusiform_R	7.590278505111499	6.648089051761476e-4	0.00171009463845927	0.0705479956978724	-0.0976694	-0.106519	-0.105446	0.01804370571072067	0.00884991581392762	0.5011835852815122
Hippocampus_R	Occipital_Sup_R	8.254407517990566	3.5928679493606397e-4	9.914947961206233e-4	0.07625008262706333	-0.0979628	-0.106537	-0.105796	0.01813394826315206	0.00857385208504219	0.5008619052924999
Hippocampus_R	Amygdala_R	7.70908773896019	5.953402462158917e-4	0.00153971285081814	0.07157323398415234	-0.0975501	-0.106167	-0.106339	0.0183063549358492	0.00861664470551201	0.5002512677893232
Hippocampus_L	Cerebelum_8_R	7.350904417510436	8.306713536471893e-4	0.00211069635383876	0.06847547729007675	-0.094066	-0.105647	-0.10571	0.01875564829357945	0.01158150665699213	0.4986835645675977
Rolandic_Oper_R	Thalamus_L	8.151874662786629	3.949979363674292e-4	0.0010696858447303	0.07537432604107751	-0.0980831	-0.106746	-0.105125	0.01927324747483549	0.00866286133776486	0.49691822834166566
Precentral_L	Hippocampus_R	8.188848327606063	3.817246675306964e-4	0.00103922593160397	0.07569031794117502	-0.0979236	-0.106394	-0.106155	0.01945966898692464	0.00847065269183164	0.4962926802056294
Hippocampus_R	Parietal_Sup_L	8.167485116173411	3.8933795917577246e-4	0.00105779396647755	0.07550776564141634	-0.0980155	-0.106478	-0.1059	0.02019936930747801	0.00846229557589502	0.4938616696229044
Thalamus_L	Vermis_1_2	5.937964592014402	0.00312491026739352	0.00753004027583627	0.056051337354673	-0.0971395	-0.107171	-0.103596	0.02061982841972565	0.01003120739878035	0.49251468222813266
Frontal_Sup_Medial_L	Hippocampus_R	8.040738738559996	4.377694941263398e-4	0.0011696854069824	0.07442321139637152	-0.0978639	-0.10617	-0.106228	0.02157614747385816	0.00830579219924879	0.4895390380818811
Occipital_Mid_R	Thalamus_L	7.968983398273477	4.678415380822326e-4	0.00124174415400258	0.07380808031578548	-0.0983149	-0.106834	-0.104118	0.02268090832277269	0.00851942597449233	0.4862428428101373
Paracentral_Lobule_R	Thalamus_L	7.818521645895521	5.378519279566925e-4	0.00140574935715953	0.07251557085501144	-0.0982611	-0.106856	-0.104219	0.02283523045496716	0.0085949150592541	0.4857937040028885
Thalamus_L	Temporal_Pole_Mid_L	5.421942888239016	0.00509211749219096	0.01203132259047599	0.05143087615058452	-0.0939481	-0.10515	-0.106098	0.02671475345614205	0.01120231934077064	0.47529569341043487
Hippocampus_L	Vermis_7	6.676130313659809	0.00156053917995581	0.00384797114995431	0.06258316920598811	-0.0975045	-0.105899	-0.10648	0.03003052821756435	0.00839403531244223	0.46733174512499687
Hippocampus_R	SupraMarginal_R	7.313482072680692	8.601442803403969e-4	0.00218309069629773	0.06815063616822588	-0.0982763	-0.106768	-0.104244	0.03136348791089094	0.00849196661064438	0.46434452806390863
Supp_Motor_Area_L	Hippocampus_L	4.88140407872985	0.00851433482786281	0.01975325680064173	0.04654213129207915	-0.0965165	-0.105488	-0.104966	0.03170450914016987	0.00897189404520442	0.4635980049729431
Frontal_Sup_Orb_R	Thalamus_L	7.622262202225643	6.453396355965669e-4	0.00166322077644092	0.07082421467691481	-0.0984739	-0.10669	-0.104684	0.03437039988076473	0.00821608347804052	0.4579903687647254
Precuneus_R	Thalamus_L	6.812265720884277	0.00137368529860155	0.00340866106461025	0.0637779348177643	-0.0985378	-0.106889	-0.102302	0.04364029972426209	0.00835110036061945	0.4410318675269613
Hippocampus_R	Lingual_R	7.359615786910808	8.239581243622578e-4	0.00209443623837509	0.06855106301347333	-0.0982766	-0.106348	-0.101771	0.0458971875834745	0.00807156979974403	0.4373751993281425
Precentral_R	Thalamus_L	4.716233111810492	0.00996778992781085	0.02302117687621136	0.04503822350804718	-0.0968667	-0.107201	-0.101794	0.04632918640500694	0.01033449312471448	0.4366927615344551
Hippocampus_L	Lingual_R	5.632518587768982	0.00417096479094407	0.00995360828465007	0.05332182421731221	-0.0972753	-0.107011	-0.10011	0.04794738459314973	0.00973521566592793	0.43418353077092536
Olfactory_R	Hippocampus_L	7.008090561248725	0.0011437695670395	0.00286264278129588	0.06549122150009276	-0.0981887	-0.105793	-0.104669	0.0480977696894036	0.00760455971939596	0.4339540015651624
EMCI-LMCI
Node1_Name	Node2_Name	F_Value_ANOVA	P_Value_Uncorrected	P_Value_FDR_Corrected	Partial_Eta_Squared	Mean_CN	Mean_EMCI	Mean_LMCI	P_EMCI_LMCI	Est_EMCI_LMCI	CohenD_EMCI_LMCI
Frontal_Sup_Orb_L	Hippocampus_L	5.235537481414814	0.00607795734182438	0.01429981498058857	0.04975066034455745	-0.0756973	-0.108035	-0.00385537	0.01452796246695675	-0.10418	-0.494255
Hippocampus_L	Calcarine_R	4.499701593847613	0.01226012705509688	0.02808209047304128	0.04305946835462095	-0.0908947	-0.108867	-0.0793073	0.03039074748269721	-0.02956	-0.447733
Hippocampus_L	Temporal_Inf_R	6.1999438436348075	0.00244101973201043	0.00592489141648822	0.05837991640337772	-0.0999701	-0.106378	-0.0958249	0.03283990509339385	-0.0105533	-0.442597

## Sheet: Supplementary Table S6
Table S6. Partial correlations of MRI metrics with cognition and AD biomarkers.
MRI_Region	Outcome_Variable	Variable_Type	Correlation	P_value	Valid_N	FDR_P_value	Significance
Right Hippocampus GMV	MOCA	Cognitive	0.3268836135992975	1.4426769039640973e-6	208	1.0279072940744193e-5	***
Right Hippocampus GMV	MMSE	Cognitive	0.3804493547882403	1.4408950676833867e-8	208	1.6426203771590607e-7	***
Right Hippocampus GMV	ADAS13	Cognitive	-0.419185	2.9423421096016723e-10	208	5.590450008243178e-9	***
Right Hippocampus GMV	ABETA	Biomarker	0.39426821206587404	1.5282923214217425e-8	192	5.807510821402622e-7	***
Right Hippocampus GMV	TAU	Biomarker	-0.243818	7.467713864017164e-4	188	0.003626324320378377	**
Right Hippocampus GMV	PTAU	Biomarker	-0.240886	7.634366990270267e-4	192	0.003626324320378377	**
Right Hippocampus GMV	PET_SUMMARY_SUVR	Biomarker	-0.363824	7.099789845443619e-8	207	1.3489600706342876e-6	***
Left Hippocampus GMV	MOCA	Cognitive	0.3562510374839538	1.2829571214929553e-7	208	1.0446936560728349e-6	***
Left Hippocampus GMV	MMSE	Cognitive	0.41383605548443947	5.189692310945404e-10	208	7.3953115430972e-9	***
Left Hippocampus GMV	ADAS13	Cognitive	-0.465443	1.404616937821919e-12	208	4.0031582727924695e-11	***
Left Hippocampus GMV	ABETA	Biomarker	0.4218898618906866	1.096923764413464e-9	192	8.336620609542325e-8	***
Left Hippocampus GMV	TAU	Biomarker	-0.223124	0.0020852155472115856	188	0.0093221400934165	**
Left Hippocampus GMV	PTAU	Biomarker	-0.248223	5.175407559103646e-4	192	0.0028095069606562653	**
Left Hippocampus GMV	PET_SUMMARY_SUVR	Biomarker	-0.365292	6.232030606777793e-8	207	1.3489600706342876e-6	***
Left Thalamus GMV	MOCA	Cognitive	0.3242034445312359	1.777393241679546e-6	208	1.1256823863970457e-5	***
Left Thalamus GMV	MMSE	Cognitive	0.16324698013991637	0.018471917305239737	208	0.04387080359994438	*
Left Thalamus GMV	ADAS13	Cognitive	-0.277826	4.844717302897409e-5	208	2.5104444205922935e-4	***
Left Thalamus GMV	ABETA	Biomarker	0.3508533174145283	6.058499380141095e-7	192	7.674099214845388e-6	***
Left Thalamus GMV	TAU	Biomarker	-0.150175	0.03968154828852711	188	0.08616564771223029
Left Thalamus GMV	PTAU	Biomarker	-0.168751	0.019292953512396058	192	0.045840181901556365	*
Left Thalamus GMV	PET_SUMMARY_SUVR	Biomarker	-0.288172	2.5465607357024856e-5	207	2.1504290657043212e-4	***
Left Isthmuscingulate CT	MOCA	Cognitive	0.10082779822944118	0.14731205879649772	208	0.1995340271717454
Left Isthmuscingulate CT	MMSE	Cognitive	0.22483007549431247	0.0010950031793560788	208	0.003467510067960916	**
Left Isthmuscingulate CT	ADAS13	Cognitive	-0.250116	2.6888987447408903e-4	208	9.579201778139422e-4	***
Left Isthmuscingulate CT	ABETA	Biomarker	0.07445534280109324	0.3047162891864374	192	0.41354353532445076
Left Isthmuscingulate CT	TAU	Biomarker	-0.143727	0.04909474073797731	188	0.09818948147595462
Left Isthmuscingulate CT	PTAU	Biomarker	-0.202946	0.004754924325267566	192	0.01806871243601675	*
Left Isthmuscingulate CT	PET_SUMMARY_SUVR	Biomarker	-0.18298	0.008315054379913192	207	0.025489904650635286	*
Left Entorhinal CT	MOCA	Cognitive	0.26496666051164725	1.0985170382834638e-4	208	4.472533655868388e-4	***
Left Entorhinal CT	MMSE	Cognitive	0.28855184027274416	2.371112617882062e-5	208	1.3515341921927754e-4	***
Left Entorhinal CT	ADAS13	Cognitive	-0.468525	9.553228095172196e-13	208	4.0031582727924695e-11	***
Left Entorhinal CT	ABETA	Biomarker	0.2909615194417386	4.2346449397885635e-5	192	3.218330154239308e-4	***
Left Entorhinal CT	TAU	Biomarker	-0.199702	0.006002469892933837	188	0.02172322437442722	*
Left Entorhinal CT	PTAU	Biomarker	-0.207359	0.003902614763119564	192	0.015610459052478256	*
Left Entorhinal CT	PET_SUMMARY_SUVR	Biomarker	-0.269938	8.372159724177177e-5	207	5.784401263976959e-4	***
Left Supramarginal CT	MOCA	Cognitive	0.21220987331982064	0.002089443770478946	208	0.005954914745864997	**
Left Supramarginal CT	MMSE	Cognitive	0.26052064441388656	1.444178835533214e-4	208	5.487879575026213e-4	***
Left Supramarginal CT	ADAS13	Cognitive	-0.360912	8.538087062017956e-8	208	8.111182708917058e-7	***
Left Supramarginal CT	ABETA	Biomarker	0.17909912685262933	0.012933475848692677	192	0.036405339425949756	*
Left Supramarginal CT	TAU	Biomarker	-0.18782	0.009848840634421948	188	0.028788918777541077	*
Left Supramarginal CT	PTAU	Biomarker	-0.167921	0.019904289509886316	192	0.045840181901556365	*
Left Supramarginal CT	PET_SUMMARY_SUVR	Biomarker	-0.332911	9.52156402496041e-7	207	1.0337698084242731e-5	***
Right Hippocampus GMV DC	MOCA	Cognitive	-0.0771174	0.2682289654252389	208	0.34747843248269583
Right Hippocampus GMV DC	MMSE	Cognitive	-0.0611386	0.38034487873917944	208	0.4516595435027756
Right Hippocampus GMV DC	ADAS13	Cognitive	0.21429285476310622	0.0018827016487470277	208	0.005648104946241083	**
Right Hippocampus GMV DC	ABETA	Biomarker	-0.189756	0.008384837056130029	192	0.025489904650635286	*
Right Hippocampus GMV DC	TAU	Biomarker	0.15732469394441415	0.031069110617716892	188	0.06944860020430835
Right Hippocampus GMV DC	PTAU	Biomarker	0.19028982468393327	0.008200142153066234	192	0.025489904650635286	*
Right Hippocampus GMV DC	PET_SUMMARY_SUVR	Biomarker	0.34491717234029523	3.5901922005144997e-7	207	5.457092144782039e-6	***
Left Hippocampus GMV DC	MOCA	Cognitive	-0.139127	0.045049739059337485	208	0.08854603884076678
Left Hippocampus GMV DC	MMSE	Cognitive	-0.10112	0.14613884920005057	208	0.1995340271717454
Left Hippocampus GMV DC	ADAS13	Cognitive	0.1938520258107539	0.005022476445018205	208	0.013632436065049415	*
Left Hippocampus GMV DC	ABETA	Biomarker	-0.252009	4.2153213291233464e-4	192	0.0024643417001028794	**
Left Hippocampus GMV DC	TAU	Biomarker	0.1703380664134646	0.01943464759519577	188	0.045840181901556365	*
Left Hippocampus GMV DC	PTAU	Biomarker	0.19501460213143	0.006715526525826233	192	0.02319909163467244	*
Left Hippocampus GMV DC	PET_SUMMARY_SUVR	Biomarker	0.31515147932738236	3.742525832454515e-6	207	3.5553995408317896e-5	***
Left Thalamus GMV DC	MOCA	Cognitive	-0.183907	0.0078355013956657	208	0.02030107179786113	*
Left Thalamus GMV DC	MMSE	Cognitive	-0.151163	0.029294224649339114	208	0.0618433631486048
Left Thalamus GMV DC	ADAS13	Cognitive	0.27463397764839786	5.959179023968697e-5	208	0.00028306100363851313	***
Left Thalamus GMV DC	ABETA	Biomarker	-0.115633	0.11022936684946355	192	0.18616515290131622
Left Thalamus GMV DC	TAU	Biomarker	0.04075113349844735	0.578719842751449	188	0.6766570469093867
Left Thalamus GMV DC	PTAU	Biomarker	-0.0108204	0.8815869241280418	192	0.8933414164497492
Left Thalamus GMV DC	PET_SUMMARY_SUVR	Biomarker	0.05519501011354407	0.4295794443257316	207	0.5727725924343088
Left Inferior Frontal Orbital GMV BC	MOCA	Cognitive	-0.136561	0.04919883825487995	208	0.09046238001703732
Left Inferior Frontal Orbital GMV BC	MMSE	Cognitive	-0.15163	0.02879211190371116	208	0.0618433631486048
Left Inferior Frontal Orbital GMV BC	ADAS13	Cognitive	0.16556923305841326	0.01684826441078041	208	0.041754394409325366	*
Left Inferior Frontal Orbital GMV BC	ABETA	Biomarker	-0.253182	3.9532175239335245e-4	192	0.0024643417001028794	**
Left Inferior Frontal Orbital GMV BC	TAU	Biomarker	0.11605796863753824	0.11272614580781647	188	0.1862431974216098
Left Inferior Frontal Orbital GMV BC	PTAU	Biomarker	0.12046018527632198	0.09605015150898943	192	0.17353664526507456
Left Inferior Frontal Orbital GMV BC	PET_SUMMARY_SUVR	Biomarker	0.11873703899543749	0.08837789877625797	207	0.16791800767489012
Left Thalamus GMV BC	MOCA	Cognitive	-0.14901	0.031705136240138695	208	0.06454259877456806
Left Thalamus GMV BC	MMSE	Cognitive	-0.130857	0.05956779935113532	208	0.10610514259420979
Left Thalamus GMV BC	ADAS13	Cognitive	0.2677809140799888	9.215417904594028e-5	208	4.040606312014305e-4	***
Left Thalamus GMV BC	ABETA	Biomarker	-0.170095	0.018337497932011573	192	0.045840181901556365	*
Left Thalamus GMV BC	TAU	Biomarker	-0.00892112	0.9032896390114942	188	0.9032896390114942
Left Thalamus GMV BC	PTAU	Biomarker	0.05241463627499313	0.4702745473184571	192	0.5956810932700456
Left Thalamus GMV BC	PET_SUMMARY_SUVR	Biomarker	0.13735228145350237	0.048432680814214764	207	0.09818948147595462
Left Thalamus GMV Nodal Efficiency	MOCA	Cognitive	-0.107224	0.12318503573324983	208	0.18477755359987474
Left Thalamus GMV Nodal Efficiency	MMSE	Cognitive	-0.120818	0.08215129629640107	208	0.13066615000837903
Left Thalamus GMV Nodal Efficiency	ADAS13	Cognitive	0.22828634289471683	9.116760594681883e-4	208	0.0030567961993933374	**
Left Thalamus GMV Nodal Efficiency	ABETA	Biomarker	-0.17216	0.016949424931773514	192	0.045840181901556365	*
Left Thalamus GMV Nodal Efficiency	TAU	Biomarker	0.09553450452201878	0.19218180285633543	188	0.28916518216883746
Left Thalamus GMV Nodal Efficiency	PTAU	Biomarker	0.05512354267292083	0.44761083809398317	192	0.576583452460046
Left Thalamus GMV Nodal Efficiency	PET_SUMMARY_SUVR	Biomarker	0.09361505386151094	0.17970032741048572	207	0.27871887516728394
Left to Right Hippocampus connection	MOCA	Cognitive	0.12067168637344908	0.08252598947897623	208	0.13066615000837903
Left to Right Hippocampus connection	MMSE	Cognitive	0.10003760160003951	0.1505256696207904	208	0.1995340271717454
Left to Right Hippocampus connection	ADAS13	Cognitive	-0.160953	0.0202072127364369	208	0.04607244503907613	*
Left to Right Hippocampus connection	ABETA	Biomarker	0.1684702374298356	0.01949804806908938	192	0.045840181901556365	*
Left to Right Hippocampus connection	TAU	Biomarker	-0.0943349	0.19784986148394143	188	0.28916518216883746
Left to Right Hippocampus connection	PTAU	Biomarker	-0.0805041	0.266991899555329	192	0.37199685423114953
Left to Right Hippocampus connection	PET_SUMMARY_SUVR	Biomarker	-0.117841	0.09082361985553344	207	0.1683559782687937
CT aSigma	MOCA	Cognitive	0.07318795343643007	0.29345137416434247	208	0.35619013308430103
CT aSigma	MMSE	Cognitive	0.01733003537742558	0.8037864156619804	208	0.8484412165320905
CT aSigma	ADAS13	Cognitive	-0.103429	0.13710224877945046	208	0.1995340271717454
CT aSigma	ABETA	Biomarker	0.036314334990419445	0.6170290496983123	192	0.6978381528521427
CT aSigma	TAU	Biomarker	-0.0475578	0.5169221538101653	188	0.6336465111221381
CT aSigma	PTAU	Biomarker	-0.099997	0.16758292021495289	192	0.26533962367367536
CT aSigma	PET_SUMMARY_SUVR	Biomarker	-0.0771477	0.26920824977254243	207	0.37199685423114953
CT aGamma	MOCA	Cognitive	0.12314317489549446	0.07638724755677061	208	0.12806097384517426
CT aGamma	MMSE	Cognitive	0.002812346004612994	0.9678412920176802	208	0.9678412920176802
CT aGamma	ADAS13	Cognitive	-0.128116	0.06515533196475999	208	0.1125410279391309
CT aGamma	ABETA	Biomarker	0.1295604453168449	0.07328111811132788	192	0.1428042301656646
CT aGamma	TAU	Biomarker	-0.0364245	0.6197096964958102	188	0.6978381528521427
CT aGamma	PTAU	Biomarker	-0.0940557	0.19441050075702784	192	0.28916518216883746
CT aGamma	PET_SUMMARY_SUVR	Biomarker	-0.0816484	0.24217959752783205	207	0.34727640400217424
CT aLambda	MOCA	Cognitive	0.10740188520148203	0.12256236555134017	208	0.18477755359987474
CT aLambda	MMSE	Cognitive	-0.0351961	0.6137678388284216	208	0.6727839771773083
CT aLambda	ADAS13	Cognitive	-0.0497871	0.47513051633984216	208	0.5527028455381837
CT aLambda	ABETA	Biomarker	0.21855936509427007	0.002322332791322267	192	0.00980540511891624	**
CT aLambda	TAU	Biomarker	0.011608078826207834	0.874373450509723	188	0.8933414164497492
CT aLambda	PTAU	Biomarker	-0.0175802	0.8087602191807141	192	0.8536913424685315
CT aLambda	PET_SUMMARY_SUVR	Biomarker	-0.0400717	0.5664615754807201	207	0.6726731208833551
CT aLp	MOCA	Cognitive	0.1013069870669007	0.14538879053287795	208	0.1995340271717454
CT aLp	MMSE	Cognitive	-0.0732619	0.2929628401760746	208	0.35619013308430103
CT aLp	ADAS13	Cognitive	-0.0330177	0.6358938064369223	208	0.6838857918283882
CT aLp	ABETA	Biomarker	0.11654392576952177	0.1074359801706045	192	0.1855712384764987
CT aLp	TAU	Biomarker	0.044578982328266396	0.5435445180556122	188	0.6557044979718496
CT aLp	PTAU	Biomarker	0.017676273197318192	0.8077348550913697	192	0.8536913424685315
CT aLp	PET_SUMMARY_SUVR	Biomarker	-0.0133145	0.8489872140066833	207	0.8838770995138072
CT aEg	MOCA	Cognitive	-0.138111	0.04665714693148224	208	0.08864857916981625
CT aEg	MMSE	Cognitive	0.07315027389310212	0.2937006360519675	208	0.35619013308430103
CT aEg	ADAS13	Cognitive	0.039084941064310125	0.5751327773979762	208	0.6427954570918557
CT aEg	ABETA	Biomarker	-0.119699	0.09818520718945008	192	0.17353664526507456
CT aEg	TAU	Biomarker	-0.0359396	0.6243815051834961	188	0.6978381528521427
CT aEg	PTAU	Biomarker	-0.0262952	0.7173220922706022	192	0.7900938987328372
CT aEg	PET_SUMMARY_SUVR	Biomarker	0.02143551375347219	0.7591699036500218	207	0.8242416096771664
GI Sigma	MOCA	Cognitive	0.002859269383444495	0.967305026776317	208	0.9678412920176802
GI Sigma	MMSE	Cognitive	-0.0434126	0.5335301196425191	208	0.6082243363924716
GI Sigma	ADAS13	Cognitive	0.008223101946855443	0.9061607084279362	208	0.9391120069162248
GI Sigma	ABETA	Biomarker	0.1471494176523102	0.0416752609022996	192	0.08798110634929916
GI Sigma	TAU	Biomarker	-0.10729	0.14278328018684275	188	0.23088360200425634
GI Sigma	PTAU	Biomarker	-0.0486701	0.5026114755592812	192	0.6262044613525471
GI Sigma	PET_SUMMARY_SUVR	Biomarker	-0.0532065	0.446411271859564	207	0.576583452460046
Partial correlations were computed controlling for age, sex, education, APOE risk status, and total intracranial volume. P-values were FDR-corrected separately for cognitive and biomarker measures. *P_FDR < 0.05, **P_FDR < 0.01, ***P_FDR < 0.001.

## Sheet: Supplementary Table S7
Table S7. Feature selection frequency across 10-fold cross-validation.
CN_EMCI
Feature	Selection_Frequency_OutOf_10
Left Thalamus GMV	10
Left Isthmuscingulate CT	10
Right Hippocampus GMV DC	10
Left Hippocampus GMV	9
Left to Right Hippocampus connection	8
Right Hippocampus GMV	6
Left Thalamus GMV BC	5
Left Entorhinal CT	3
Left Supramarginal CT	3
Left Thalamus GMV DC	3
Left Hippocampus GMV DC	3
Left Inferior Frontal Orbital GMV BC	3
Left Thalamus GMV Nodal Efficiency	3
CN_LMCI
Feature	Selection_Frequency_OutOf_10
Left Thalamus GMV	10
Left Entorhinal CT	10
Left Thalamus GMV BC	10
Left Inferior Frontal Orbital GMV BC	10
Left Hippocampus GMV DC	10
Left Thalamus GMV DC	9
Left Isthmuscingulate CT	9
Right Hippocampus GMV	9
Left Supramarginal CT	9
Left to Right Hippocampus connection	9
Right Hippocampus GMV DC	9
Left Thalamus GMV Nodal Efficiency	7
Left Hippocampus GMV	6
EMCI_LMCI
Feature	Selection_Frequency_OutOf_10
Left Entorhinal CT	10
Left Isthmuscingulate CT	10
Left Thalamus GMV DC	10
Left Hippocampus GMV DC	10
Left Supramarginal CT	10
Left Thalamus GMV BC	10
Left Inferior Frontal Orbital GMV BC	10
Left Thalamus GMV	9
Right Hippocampus GMV DC	9
Left to Right Hippocampus connection	9
Left Hippocampus GMV	8
Left Thalamus GMV Nodal Efficiency	8
Right Hippocampus GMV	3
